# Supplementary material for: Long-Term Follow-Up of Gemogenovatucel-T (Vigil) Survival and Molecular Signals of Immune Response in Recurrent Ovarian Cancer
Source: Vaccines (Basel). 2021 Aug 12;9(8):894. doi: 10.3390/vaccines9080894 (PMC8402348; doi:10.3390/vaccines9080894)
Supplement: Supplementary file 1 [file vaccines-09-00894-s001.zip]

Archive with 3 entries (3 files):
- vaccines-1279453 after proof figures.pdf
- vaccines-1279453 after proof non publ.pdf
- vaccines-1279453 after proof supl.pdf
